# Supplementary material for: Efavirenz Repurposing Challenges: A Novel Nanomicelle-Based Antiviral Therapy Against Mosquito-Borne Flaviviruses
Source: Pharmaceutics. 2025 Feb 12;17(2):241. doi: 10.3390/pharmaceutics17020241 (PMC11859092; doi:10.3390/pharmaceutics17020241)
Supplement: Supplementary file 1 [file pharmaceutics-17-00241-s001.zip]

Archive with 1 entries (1 files):
- pharmaceutics-3441547-supplementary.pdf
